# Supplementary material for: From heterogeneous healthcare data to disease-specific biomarker networks: A hierarchical Bayesian network approach
Source: PLoS Comput Biol. 2021 Feb 12;17(2):e1008735. doi: 10.1371/journal.pcbi.1008735 (PMC7906470; doi:10.1371/journal.pcbi.1008735)
Supplement: S1 Data — Grouping of steatosis network. Features are sorted by their centrality in the cluster. (CSV) [file pcbi.1008735.s005.csv]

cluster1	cluster2	cluster3	cluster4	cluster5	cluster6	cluster7	cluster8	cluster9	cluster10	cluster11	cluster12	cluster13	cluster14	cluster15	cluster16	cluster17	cluster18	cluster19	cluster20	cluster21	cluster22	cluster23
antihyp_t0	t0_rau_05	bia_icw	gluk_ed0	quick	bmi_s	t0_alko_05d	maqrsf	heartr_t0	miqrs2	sysbp_t0	kdm_risk_li	ffs_t0	edlevel_t0	t0_mi_01	t0_krebs_02c	t0_sozio_03	mrt_stea	SEX_SHIP_T0	AGE_SHIP_T0	alat_s	chol_hdl_t0	ldh_s
t0_khk_02	smoking_t0	bia_magermasse	gluc_s	major8	waiidf_t0	t0_alko_05c	maqrsv5	rr	miqrsf	rr_ps2	kdm_risk_re	ffs_pattern_t0	t0_sozio_06	t0_mi_02	t0_krebs_02f	marit_t0				asat_s	ldlch	ratio_at
hypmed_t0	t0_rau_03	bia_koerperwasser	hba1c	rhyt	waistc_t0	t0_alko_06	maqrs3	rr_hr3	miq_v6	rr_ps3	kdm_steifindex_re	t0_bewe_02	school_t0	t0_mi_03b	t0_krebs_02k	partner_t0				ggt_s	metsyn_t0	ck_s
medic7d_t0	t0_rau_01	bia_bcm	diabetes_t0	t0_mi_07	whtr_t0	t0_alko_04b	maqrs2	rr_hr2	miq_v5	rr_ps1	kdm_steifindex_li	physact_t0	t0_sozio_08g	mi_first_t0	t0_krebs_02d	t0_rau_11					tg_s
t0_khk_01	t0_rau_07	bia_grundumsatz	diabetes_typ2_t0	major4	bia_koerperfett_korr_in_kg	t0_alko_02	qrs_ax	rr_hr1	maqrsr	diabp_t0	kdm_bua_re	t0_bewe_03	t0_sozio_08f		t0_krebs_01	t0_sozio_05					hdlch
hyp_t0	wbc	bia_ecw	t0_diab_01	major5	bia_koerperfett_unkorr_in_kg	t0_alko_03	maqrsv4	heart_r	miqrs3	rr_pd2	kdm_sos_re	t0_bewe_01	t0_sozio_08c		t0_krebs_02a						chol_s
atc_c07a_t0	ne_e	bia_ecm	diab_known_t0	rr_pq1	som_tail	abstain_t0	maqrsv6	qt_int	miqrsv5	syshyp_t0	kdm_bua_li	t0_ernaehr_08	inceq_eur_t0		t0_krebs_02e
t0_sozio_11	t0_rau_08	bia_widerstand50	t0_diab_01b	inr	som_huef		miqrsr		miq2	rr_pd1	kdm_sos_li	t0_ernaehr_11	t0_bewe_04		t0_krebs_02g
t0_sozio_12	ly_e	bia_widerstand100	gluc_u	rr_pq2	som_gew		miqrsl		miqrsv4	rr_pd3	atc_c10ab_t0	t0_ernaehr_10	t0_sozio_08e		t0_krebs_02h
atc_c07ab_t0	mo_pct_e	bia_widerstand5	atc_a10b_t0	rr_pq3	rr_armu		miqavl		miqrsv6	diahyp_t0	bia_pruefsumme	t0_ernaehr_03	t0_sozio_08d		t0_krebs_02j
atc_c09aa_t0	ne_pct_e	whr_t0	atc_a10a_t0	ra	bia_koerperfett_korr_in_proz		major2		miq_v4	t0_chro_04	kdm_ki_re	t0_ernaehr_09			t0_krebs_02m
atc_b01_t0	ly_pct_e	som_groe		t0_herz_01	whratc_t0		qrs_dur		miqavf		kdm_ki_li	t0_ernaehr_02			t0_krebs_02n
atc_b01ac_t0	plt	hgb		ami	chemerin		major7		maqrsv1			t0_ernaehr_15			t0_krebs_02b
cystatin	ba_pct_e	t0_alko_05a		lvh	fib_cl		miq1		maqrsl			t0_ernaehr_16			t0_krebs_02i
t0_herz_04	bdnf	t0_alko_05b		atc_b01aa04_t0	t0_schlaf_05		maqrs1		miqrsv1			t0_ernaehr_05
atc_b01ac06_t0	eo_pct_e	hrs_s		kdm_usnr	t0_herz_02		maqrsv3		miqavr			t0_ernaehr_01
atc_c10aa_t0	mpv	hct		av_block	qtc_int		lafb		maqrsv2			fols
t0_herz_03		rbc		atc_c01aa_t0	t_ax		rbbb		miqrsv3			t0_ernaehr_14
t0_chro_13		bia_reaktanz100		atc_s01_t0	p_ax		irbbb		major3			t0_ernaehr_04
gfr_mdrd_t0		alcg30d_t0		t0_mi_05			rvh		miqrsv2			b12
atc_c08_t0		bia_phasenwinkel		atc_c05ca_t0			lpfb		miq3			t0_ernaehr_13
t0_schlaf_04		bia_zellanteil_prozent		atc_a12a_t0					miq_v1			atc_a02a_t0
p_dur		bia_reaktanz50		atc_b03aa_t0					imi			wpw
t0_herz_06		bia_ecm_bcm_index		atc_n06dp01_t0					major1
t0_herz_05		crea_u		t0_chro_20f					miqrs1
t0_mi_04		mchc		atc_n06d_t0
atc_c09ca_t0		t0_rau_10
atc_c03c_t0		t0_alko_05e
atc_c09aa05_t0		sg_u
atc_g03a_t0		bia_fusswiderstand
atc_c08ca01_t0		leuco_u
pr		ncigd_t0
atc_a02b_t0		packyrs_t0
atc_a02_t0		t0_alko_04c
atc_a02bc_t0		ery_u
crea_s		iodid_u
hep_gall		bia_reaktanz5
gallstone_t0		nitrat_u
atc_c03ca_t0		mch
atc_m04a_t0		amyl_s
t0_ang_03		scn_u
atc_c09aa02_t0		t0_ernaehr_12
doc4wks_without_dent_t0		t0_ernaehr_07
t0_ang_02		prot_u
t0_schlaf_02		ca_s
t0_sozio_08a		ubg_u
atc_g03_t0		bili_u
ang2		mcv
t0_stro_02		t0_ernaehr_06
t0_schlaf_03		ph_u
t0_stro_03b		ket_u
t0_stro_01		k_s
t0_herz_07		atc_n07xb_t0
atc_g04c_t0		s1p
t0_schlaf_01		mg_s
atc_c01da_t0		nitri_u
sdma		atc_c03e_t0
t0_ang_01		atc_c08ca08_t0
t0_chro_20c		rdw
t0_chro_20d		lip_s
atc_n03a_t0
icd
atc_r03b_t0
t0_chro_20a
atc_c02a_t0
atc_c08da01_t0
atc_n06a_t0
bia_handwiderstand
tsh
atc_c09aa01_t0
t0_chro_20j
atc_m01ab05_t0
lbbb
lbbb_t0
atc_a02ba_t0
t0_chro_20g
atc_m01a_t0
edyrs_t0
kdm_bsnr_klass
kdm_verletzung_seite
adma
atc_n05b_t0
atc_r03a_t0
atc_c02ca_t0
t0_chro_20b
kdm_bsnr
atc_n02a_t0
arg
t0_sozio_08b
atc_g03c_t0
tie2
atc_c04a_t0
atc_c08ca05_t0
major9
t0_chro_20h
na_s
t0_sozio_11b
atc_n07c_t0
atc_r06a_t0
atc_g03f_t0
t0_sozio_08h
tpo_ak
atc_a03f_t0
atc_c07aa_t0
atc_r01a_t0
harg
t0_chro_20e
atc_r03d_t0
atc_a09a_t0
t0_chro_20k
atc_g03h_t0
major6
fasting_t0
t0_chro_20i
atc_r05cb_t0
atc_m01ae01_t0
