# Supplementary material for: From heterogeneous healthcare data to disease-specific biomarker networks: A hierarchical Bayesian network approach
Source: PLoS Comput Biol. 2021 Feb 12;17(2):e1008735. doi: 10.1371/journal.pcbi.1008735 (PMC7906470; doi:10.1371/journal.pcbi.1008735)
Supplement: S2 Data — Grouping of hypertension network. Features are sorted by their centrality in the cluster. (CSV) [file pcbi.1008735.s006.csv]

cluster1	cluster2	cluster3	cluster4	cluster5	cluster6	cluster7	cluster8	cluster9	cluster10	cluster11	cluster12	cluster13	cluster14	cluster15	cluster16	cluster17	cluster18	cluster19	cluster20	cluster21	cluster22	cluster23	cluster24	cluster25	cluster26	cluster27	cluster28	cluster29	cluster30	cluster31	cluster32	cluster33	cluster34	cluster35
t0_sozio_11	ne_e	t0_alko_05b	diab_known_t0	inr	bia_koerperwasser	hep_echo	t0_alko_05d	t0_rau_01	sg_u	maqrsf	rr	waistc_t0	miqrs2	miq2	t0_chro_20b	bia_ecm_bcm_index	chol_hdl_t0	school_t0	kdm_steifindex_li	ffs_t0	t0_mi_01	t0_stro_01	t0_krebs_01	t0_sozio_03	t0_bewe_03	t0_sozio_06	kdm_bsnr_klass	hyp_t0	AGE_SHIP_T0	SEX_SHIP_T0	gluk_ed0	t0_herz_05	asat_s	bia_phasenwinkel
t0_sozio_12	ne_pct_e	t0_alko_05a	t0_diab_01	t0_mi_07	bia_magermasse	stea_t0	t0_alko_05c	t0_rau_05	crea_u	maqrs2	heart_r	bmi_s	miqrsf	miq_v6	t0_chro_20d		ldlch	edlevel_t0	kdm_risk_li	ffs_pattern_t0	t0_mi_02	t0_stro_02	t0_krebs_02a	marit_t0	t0_bewe_02	t0_sozio_08c	kdm_bsnr				gluc_s	t0_herz_06	alat_s	bia_zellanteil_prozent
t0_herz_04	ly_pct_e	hgb	t0_diab_01b	quick	bia_ecw	stea_alt75_t0	t0_alko_06	t0_rau_07	nitrat_u	qrs_ax	heartr_t0	whtr_t0	maqrsr	miq_v5	t0_chro_20a		metsyn_t0	t0_ernaehr_16	kdm_steifindex_re	t0_ernaehr_08	t0_mi_03b	t0_stro_03b	t0_krebs_02b	partner_t0	physact_t0	t0_sozio_08e	kdm_verletzung_seite				gluc_u	t0_ang_03	ggt_s
medic7d_t0	wbc	hct	diabetes_t0	major4	bia_icw	hep_bef	t0_alko_04b	csmoking_t0	iodid_u	maqrsv5	qt_int	som_tail	miqrs3	miqavf	t0_chro_20h		tg_s	t0_ernaehr_07	kdm_risk_re	t0_ernaehr_03	mi_first_t0		t0_krebs_02c	t0_rau_11	t0_bewe_01	t0_sozio_08g					hba1c	t0_ang_02	ldh_s
t0_herz_03	mo_pct_e	t0_rau_10	diabetes_typ2_t0	major5	bia_widerstand50		t0_alko_02	smoking_t0	ket_u	miqrsr		som_huef	miqrsv4	miq_v4	t0_chro_20c		chol_s	t0_ernaehr_12	kdm_bua_li	t0_ernaehr_09			t0_krebs_02d	t0_sozio_05		t0_sozio_08f					ph_u	t0_schlaf_04	ck_s
cystatin	plt	rbc		major8	bia_widerstand100		t0_alko_03	t0_rau_03	prot_u	maqrsv6		waiidf_t0	maqrsv1	miqavr	t0_chro_20i		hdlch	t0_ernaehr_06	kdm_bua_re	t0_ernaehr_11			t0_krebs_02e			t0_sozio_08a					mg_s	t0_schlaf_01	b12
t0_chro_13	ba_pct_e	alcg30d_t0		t0_ang_01	bia_widerstand5		abstain_t0	t0_rau_08	bili_u	major2		bia_koerperfett_korr_in_kg	miqrsv5	miqrsv1	t0_chro_20f			inceq_eur_t0	kdm_sos_li	t0_ernaehr_10			t0_krebs_02f			t0_sozio_08d					ca_s	t0_schlaf_03	fols
gfr_mdrd_t0	mpv	ncigd_t0		rhyt	bia_ecm			scn_u	ubg_u	maqrs3		bia_koerperfett_unkorr_in_kg	miqrsv6	miqrsv2	bia_handwiderstand			t0_bewe_04	kdm_sos_re				t0_krebs_02g			t0_sozio_08h					fasting_t0		kdm_usnr
sdma	eo_pct_e	t0_alko_05e		t0_mi_05	bia_grundumsatz			s1p	alb_u	maqrsv4		som_gew	maqrsl	miq3	t0_chro_20k			t0_ernaehr_05	kdm_ki_re				t0_krebs_02h			t0_sozio_08b					k_s		wpw
crea_s	na_s	t0_ernaehr_02		t0_herz_01	bia_bcm					miqrsl		rr_armu	maqrsv2	major1				t0_ernaehr_15	kdm_ki_li				t0_krebs_02i
p_dur	ly_e	mchc			whr_t0					lafb_t0		bia_koerperfett_korr_in_proz	major3	miq_v1				t0_ernaehr_14					t0_krebs_02j
t0_mi_04	bdnf	t0_ernaehr_01			bia_reaktanz100					icd		whratc_t0	miqrsv3	imi				edyrs_t0					t0_krebs_02k
chemerin		packyrs_t0			hrs_s					major7		hep_mega	major9	ami				t0_chro_20g					t0_krebs_02m
t0_ernaehr_04		mch			bia_reaktanz50					irbbb		hep_stru	lvh					t0_chro_20e					t0_krebs_02n
doc4wks_without_dent_t0		onsetsmok_t0			som_groe					qrs_dur		t0_schlaf_05	miqrs1
qtc_int		ery_u			bia_reaktanz5					miqavl		ratio_at
pr		ft3			bia_fusswiderstand					maqrs1		t_ax
fib_cl		rdw								ra		p_ax
t0_herz_02		t0_alko_04c								rbbb_t0
ang2		leuco_u								maqrsv3
adma		mcv								miq1
t0_schlaf_02		t0_ernaehr_13								lpfb
lbbb		tpo_ak								rvh
lbbb_t0		tsh
hep_gall		ft4
gallstone_t0		nitri_u
t0_chro_11
t0_herz_07
av_block
lip_s
bia_pruefsumme
tie2
harg
amyl_s
t0_sozio_11b
major6
arg
